# Supplementary material for: Blood Source and Anesthetics Effects on the Maintenance of Anopheles darlingi in the Lab-Rearing Condition
Source: Insects. 2025 Mar 8;16(3):281. doi: 10.3390/insects16030281 (PMC11942927; doi:10.3390/insects16030281)
Supplement: Supplementary file 1 [file insects-16-00281-s001.zip]

Archive with 1 entries (1 files):
- insects-3441269-supplementary.xlsx
