# Supplementary material for: Blood Source and Anesthetics Effects on the Maintenance of Anopheles darlingi in the Lab-Rearing Condition
Source: Insects. 2025 Mar 8;16(3):281. doi: 10.3390/insects16030281 (PMC11942927; doi:10.3390/insects16030281)
Supplement: Supplementary file 1 [file insects-16-00281-s001.zip › insects-3441269-supplementary.xlsx]

## Sheet: Anesthetics effects - Chicken
Feeding rate data of the comparizon of anesthetized vs. non-anesthetized
		Anesthetized						non-anesthetized
Anopheles darlingi		replicate 1			replicate 2			replicate 1			replicate 2				MEAN
		initial n	engorged females	feeding rate (%)	initial n	engorged females	feeding rate (%)	initial n	engorged females	feeding rate (%)	initial n	engorged females	feeding rate (%)		Anesthetized	non-anesthetized
Generation	Repetition
F44	R1	100	84	84	100	51	51	100	84	84	100	83	83		67.5	83.5
F44	R2	100	90	90	100	90	90	100	90	90	100	87	87		90	88.5
F46	R3	100	50	50	100	67	67	100	89	89	100	83	83		58.5	86
F47	R4	100	61	61	100	45	45	100	64	64	100	36	36		53	50
F47	R5	100	96	96	100	87	87	100	94	94	100	93	93		91.5	93.5
															72.1	80.3
Survival rate data of the comparizon of anesthetized vs. non-anesthetized
Anopheles darlingi		Anesthetized						non-anesthetized
		replicate 1			replicate 2			replicate 1			replicate 2				MEAN
		initial n	n of dead females (3 days)	survival (%)	engorged females	n of dead females (3 days)	survival (%)	initial n	n of dead females (3 days)	survival (%)	engorged females	n of dead females (3 days)	survival (%)		Anesthetized	non-anesthetized
Generation	Repetition
F44	R1	84	3	96.4286	51	3	94.1176	80	0	100	64	3	95.3125		95.2731	97.6562
F44	R2	90	3	96.6667	90	1	98.8889	90	3	96.6667	87	1	98.8506		97.7778	97.7586
F46	R3	50	10	80	67	13	80.597	89	6	93.2584	83	9	89.1566		80.2985	91.2075
F47	R4	61	17	72.1311	45	12	73.3333	64	1	98.4375	36	12	66.6667		72.7322	82.5521
F47	R5	96	1	98.9583	87	14	83.908	94	6	93.617	93	11	88.172		91.4332	90.8945
															87.503	92.0138
Fecundity data of the comparizon of anesthetized vs. non-anesthetized
Anopheles darlingi		Anesthetized						non-anesthetized							MEAN
		N eggs						N eggs							Anesthetized	non-anesthetized
Generation	Repetition	initial n	replicate 1	Eggs/Females	initial n	replicate 1	Eggs/Females	initial n	replicate 1	Eggs/Females	initial n	replicate 1	Eggs/Females
F44	R1	81	193	2.38272	48	28	0.583333	80	388	4.85	61	290	4.7541		1.48302	4.80205
F44	R2	87	1877	21.5747	89	2022	22.7191	87	2252	25.8851	86	2514	29.2326		22.1469	27.5588
F46	R3	40	1203	30.075	54	1440	26.6667	83	2569	30.9518	74	2429	32.8243		28.3708	31.8881
F47	R4	44	101	2.29545	33	62	1.87879	63	542	8.60317	24	78	3.25		2.08712	5.92659
F44	R5	95	1784	18.7789	73	1996	27.3425	88	2450	27.8409	82	2012	24.5366		23.0607	27.5917
															15.4297	19.5534
Hatching rate data of the comparizon of anesthetized vs. non-anesthetized
Anopheles darlingi		Anesthetized						non-anesthetized							MEAN
		N larvae						N larvae							Anesthetized	non-anesthetized
Generation	Repetition	n eggs	Repli1	eggs hatching	n eggs	Repli2	eggs hatching	n eggs	Repli1	eggs hatching	n eggs	Repli2	eggs hatching
F44	R1	193	130	67.3575	28	12	42.8571	388	189	48.7113	290	182	62.7586		55.1073	55.735
F44	R2	1877	1522	81.0868	2022	1463	72.3541	2252	1365	60.6128	2514	1707	67.8998		76.7205	64.2563
F46	R3	1203	987	82.0449	1440	806	55.9722	2569	1435	55.8583	2429	1469	60.4776		69.0086	58.1679
F47	R4	Repetition didnt reach enough number of larvae to following up the experiment.
F44	R5	1784	745	41.7601	1996	1435	71.8938	2450	1900	77.551	2012	1588	78.9264		56.8269	78.2387
															64.4158	64.0995
Pupation rate data of the comparizon of anesthetized vs. non-anesthetized
Anopheles darlingi		Anesthetized						non-anesthetized							MEAN
		Pupae						Pupae							Anesthetized	non-anesthetized
Generation	Repetition	larvae	replicate 1	pupation (%)	larvae	replicate2	pupation (%)	larvae	replicate 1	pupation (%)	larvae	replicate2	pupation (%)
F44	R1	Repetition didnt reach enough number of larvae to following up the experiment.
F44	R2	400	268	67	400	212	53	400	229	57.25	400	210	52.5		60	54.875
F46	R3	400	293	73.25	400	175	43.75	400	227	56.75	400	229	57.25		58.5	57
F44	R5	400	169	42.25	400	197	49.25	400	336	84	400	361	90.25		45.75	87.125
															54.75	66.3333

## Sheet: Anesthetics effects - Rabbit
Feeding rate data of the comparizon of anesthetized vs. non-anesthetized
		Anesthetized						non-anesthetized
Anopheles darlingi		replicate 1			replicate 2			replicate 1			replicate 2				MEAN
		initial n	engorged females	feeding rate (%)	initial n	engorged females	feeding rate (%)	initial n	engorged females	feeding rate (%)	engorged females	Ingurg N	feeding rate (%)		Anesthetized	non-anesthetized
Generation	Repetition
F36	R1	100	84	84	100	51	51	100	80	80	100	64	64		67.5	72
F37	R2	100	81	81	100	64	64	100	77	77	100	88	88		72.5	82.5
F39	R3	100	86	86	100	83	83	100	85	85	100	72	72		84.5	78.5
F41	R4	100	82	82	100	84	84	100	70	70	100	75	75		83	72.5
															76.875	76.375
Survival rate data of the comparizon of anesthetized vs. non-anesthetized
Anopheles darlingi		Anesthetized						non-anesthetized
		replicate 1			replicate 2			replicate 1			replicate 2				MEAN
		engorged females	n of dead females (3 days)	survival (%)	engorged females	n of dead females (3 days)	survival (%)	engorged females	n of dead females (3 days)	survival (%)	engorged females	n of dead females (3 days)	survival (%)		Anesthetized	non-anesthetized
Generation	Repetição
F36	R1	87	2	97.7011	79	4	94.9367	80	0	100	64	2	96.875		96.3189	98.4375
F37	R2	81	10	87.6543	64	9	85.9375	77	7	90.9091	88	2	97.7273		86.7959	94.3182
F39	R3	86	6	93.0233	83	4	95.1807	85	6	92.9412	72	7	90.2778		94.102	91.6095
F41	R4	REPLICATION LOST
															92.4056	94.7884
Fecundity data of the comparizon of anesthetized vs. non-anesthetized
Anopheles darlingi		Anesthetized						non-anesthetized							MEAN
		replicate 1			replicate 2			replicate 1			replicate 2				Anesthetized	non-anesthetized
Generation	Repetition	n females	n eggs	Eggs/Females	n females	n eggs	Eggs/Females	n females	n eggs	Eggs/Females	n females	n eggs	Eggs/Females
F36	R1	85	1868	21.9765	75	1508	20.1067	80	1430	17.875	62	1589	25.629		21.0416	21.752
F37	R2	71	2479	34.9155	55	3641	66.2	70	1823	26.0429	86	2907	33.8023		50.5577	29.9226
F39	R3	80	2580	32.25	79	2711	34.3165	79	3388	42.8861	65	2823	43.4308		33.2832	43.1584
F41	R4	79	3410	43.1646	78	2902	37.2051	65	3116	47.9385	72	3444	47.8333		40.1848	47.8859
															36.2668	35.6797
Hatching rate data of the comparizon of anesthetized vs. non-anesthetized
Anopheles darlingi		Anesthetized						non-anesthetized							MEAN
		replicate 1			replicate 2			replicate 1			replicate 2				Anesthetized	non-anesthetized
Generation	Repetition	n eggs	n larvae	eggs hatching	n eggs	n larvae	eggs hatching	n eggs	n larvae	eggs hatching	n eggs	n larvae	eggs hatching
F36	R1	1868	874	46.788	1508	1102	73.0769	1430	1012	70.7692	1589	1143	71.932		59.9325	71.3506
F37	R2	Lost repetition
F39	R3	missing data			2711	1862	68.6831	3388	2766	81.6411	2823	2482	87.9207		68.6831	84.7809
F41	R4	3410	2758	80.8798	2902	2510	86.4921	3116	2458	78.8832	3444	2987	86.7305		83.6859	82.8069
															70.7672	79.6461
Pupation rate data of the comparizon of anesthetized vs. non-anesthetized
Anopheles darlingi		Anesthetized						non-anesthetized							MEAN
		replicate 1			replicate 2			replicate 1			replicate 2				Anesthetized	non-anesthetized
Generation	Repetition	n larvae	pupae	pupatin rate	n larvae	pupae	pupatin rate	n larvae	pupae	pupatin rate	n larvae	pupae	pupatin rate
F36	R1	400	301	75.25	400	270	67.5	400	311	77.75	400	298	74.5		71.375	76.125
F37	R2	Lost repetition
F39	R3	400	387	96.75	400	343	85.75	400	359	89.75	400	394	98.5		91.25	94.125
F41	R4	400	288	72	400	221	55.25	400	260	65	400	312	78		63.625	71.5
															75.4167	80.5833
Adult emergence rate data of the comparizon of anesthetized vs. non-anesthetized
Anopheles darlingi		Anesthetized						non-anesthetized							MEAN
		replicate 1			replicate 2			replicate 1			replicate 2				Anesthetized	non-anesthetized
Generation	Repetition	n pupae	n adults	adult emergence rate	n pupae	n adults	adult emergence rate	n pupae	n adults	adult emergence rate	n pupae	n adults	adult emergence rate
F36	R1	301	278	92.3588	270	245	90.7407	311	269	86.4952	298	274	91.9463		91.5498	89.2207
F37	R2	Lost repetition
F39	R3	387	348	89.9225	343	322	93.8776	359	325	90.5292	394	354	89.8477		91.9	90.1885
F41	R4	288	277	96.1806	221	217	98.19	260	249	95.7692	312	297	95.1923		97.1853	95.4808
															93.545	91.63

## Sheet: bloodSource-direct feeding
Feeding rate data of the comparizon of blood source by direct feeding
		Human						Chicken						Rabbit
Anopheles darlingi		repli1			repli2			repli1			repli2			repli1			repli2				MEAN
		initial n	engorged females	feeding rate (%)	initial n	engorged females	feeding rate (%)	initial n	engorged females	feeding rate (%)	initial n	engorged females	feeding rate (%)	initial n	engorged females	feeding rate (%)	initial n	engorged females	feeding rate (%)		Human	Chicken	Rabbit
Generation	Repetition
G18	R1	REPLICATION LOST
G18	R2	100	74	74	100	88	88	100	65	65	100	76	76	100	65	65	100	59	59		81	70.5	62
G19	R3	REPLICATION LOST
G20	R4	94	90	95.7447	94	90	95.7447	89	85	95.5056	99	92	92.9293	97	64	65.9794	94	69	73.4043		95.7447	94.2175	69.6918
G20	R5	100	100	100	100	98	98	100	97	97	100	99	99	100	94	94	100	86	86		99	98	90
G20	R6	100	94	94	100	95	95	100	91	91	100	94	94	100	83	83	100	91	91		94.5	92.5	87
																					92.5612	88.8044	77.173
Survival rate data of the comparizon of blood source by direct feeding
		Human						Chicken						Rabbit
Anopheles darlingi		repli1			repli2			repli1			repli2			repli1			repli2				MEAN
		engorged females	n of dead females (3 days)	survival (%)	engorged females	n of dead females (3 days)	survival (%)	engorged females	n of dead females (3 days)	survival (%)	engorged females	n of dead females (3 days)	survival (%)	engorged females	n of dead females (3 days)	survival (%)	engorged females	n of dead females (3 days)	survival (%)		Human	Chicken	Rabbit
Generation	Repetition
G18	R1	REPLICATION LOST
G18	R2	74	0	100	88	3	96.5909	65	1	98.4615	76	1	98.6842	65	4	93.8462	59	2	96.6102		98.2955	98.5729	95.2282
G19	R3	REPLICATION LOST
G20	R4	90	12	86.6667	90	7	92.2222	85	28	67.0588	92	20	78.2609	64	12	81.25	69	7	89.8551		89.4444	72.6598	85.5525
G20	R5	100	5	95	98	7	92.8571	97	21	78.3505	99	13	86.8687	94	7	92.5532	86	12	86.0465		93.9286	82.6096	89.2999
G20	R6	94	3	96.8085	95	7	92.6316	91	2	97.8022	94	11	88.2979	83	4	95.1807	91	5	94.5055		94.72	93.05	94.8431
																					94.0971	86.7231	91.2309
Fecundity data of the comparizon of blood source by direct feeding
		Human						Chicken						Rabbit
Anopheles darlingi		repli1			repli2			repli1			repli2			repli1			repli2				MEAN
		n females	n eggs	Eggs/Females	n females	n eggs	Eggs/Females	n females	n eggs	Eggs/Females	n females	n eggs	Eggs/Females	n females	n eggs	Eggs/Females	n females	n eggs	Eggs/Females		Human	Chicken	Rabbit
Generation	Repetition
G18	R1	REPLICATION LOST
G18	R2	74	55	0.743243	85	387	4.55294	64	419	6.54688	75	480	6.4	61	314	5.14754	57	108	1.89474		2.64809	6.47344	3.52114
G19	R3	REPLICATION LOST
G20	R4	78	1391	17.8333	83	864	10.4096	57	755	13.2456	72	741	10.2917	52	693	13.3269	62	1505	24.2742		14.1215	11.7686	18.8006
G20	R5	95	1156	12.1684	91	1691	18.5824	76	1153	15.1711	86	1406	16.3488	87	1369	15.7356	74	1228	16.5946		15.3754	15.7599	16.1651
G20	R6	91	1545	16.978	88	950	10.7955	89	1650	18.5393	83	941	11.3373	79	1410	17.8481	86	702	8.16279		13.8867	14.9383	13.0054
																					11.5079	12.2351	12.8731
Hatching rate data of the comparizon of blood source by direct feeding
		Human						Chicken						Rabbit
Anopheles darlingi		repli1			repli2			repli1			repli2			repli1			repli2				MEAN
		n eggs	n larvae	eggs hatching	n eggs	n larvae	eggs hatching	n eggs	n larvae	eggs hatching	n eggs	n larvae	eggs hatching	n eggs	n larvae	eggs hatching	n eggs	n larvae	eggs hatching		Human	Chicken	Rabbit
Generation	Repetition
G18	R1	REPLICATION LOST
G18	R2	55	0	0	387	245	63.3075	419	227	54.1766	480	129	26.875	314	4	1.27389	108	44	40.7407		31.6537	40.5258	21.0073
G19	R3	REPLICATION LOST
G20	R4	1391	922	66.2832	864	478	55.3241	755	331	43.8411	741	206	27.8003	693	392	56.5657	1505	799	53.0897		60.8037	35.8207	54.8277
G20	R5	1156	549	47.4913	1691	898	53.1047	1153	595	51.6045	1406	444	31.5789	1369	653	47.6991	1228	536	43.6482		50.298	41.5917	45.6736
G20	R6	1545	1103	71.3916	950	740	77.8947	1650	1589	96.303	941	621	65.9936	1410	987	70	702	634	90.3134		74.6432	81.1483	80.1567
																					54.3496	49.7716	50.4163
Pupation rate data of the comparizon of blood source by direct feeding
		Human						Chicken						Rabbit
Anopheles darlingi		repli1			repli2			repli1			repli2			repli1			repli2				MEAN
		n larvae	pupae	pupation rate	n larvae	pupae	pupation rate	n larvae	pupae	pupation rate	n larvae	pupae	pupation rate	n larvae	pupae	pupation rate	n larvae	pupae	pupation rate		Human	Chicken	Rabbit
Generation	Repetition
G18	R1	REPLICATION LOST
G18	R2	-	-	-	200	141	70.5	200	111	55.5	129	97	75.1938	-	-	-	44	39	88.6364		70.5	65.3469	88.6364
G19	R3	REPLICATION LOST
G20	R4	200	166	83	200	169	84.5	200	137	68.5	200	159	79.5	200	183	91.5	200	149	74.5		83.75	74	83
G20	R5	200	162	81	200	164	82	200	146	73	200	152	76	200	183	91.5	200	187	93.5		81.5	74.5	92.5
G20	R6	200	171	85.5	200	144	72	200	109	54.5	200	196	98	200	153	76.5	200	127	63.5		78.75	76.25	70
																					78.625	72.5242	83.5341
Adult emergence rate data of the comparizon of blood source by direct feeding
		Human						Chicken						Rabbit
Anopheles darlingi		repli1			repli2			repli1			repli2			repli1			repli2				MEAN
		n pupae	n adults	adult emergence rate	n pupae	n adults	adult emergence rate	n pupae	n adults	adult emergence rate	n pupae	n adults	adult emergence rate	n pupae	n adults	adult emergence rate	n pupae	n adults	adult emergence rate		Human	Chicken	Rabbit
Generation	Repetition
G18	R1	REPLICATION LOST
G18	R2	0	0	0	141	0	100	111	0	100	97	1	88	0	0	0	39	0	100		100	94	100
G19	R3	REPLICATION LOST
G20	R4	166	2	98.7952	169	3	98.2249	137	1	99.2701	159	1	99.3711	183	9	95.082	149	1	99.3289		98.51	99.3206	97.2054
G20	R5	162	7	95.679	164	1	99.3902	146	2	98.6301	152	1	99.3421	183	0	100	187	6	96.7914		97.5346	98.9861	98.3957
G20	R6	171	3	98.2456	144	16	88.8889	109	12	88.9908	196	3	98.4694	153	11	92.8105	127	9	92.9134		93.5673	93.7301	92.8619
																					97.403	96.5092	97.1158

## Sheet: bloodSource-indirect feeding
Feeding rate data of the comparizon of blood source by indirect feeding
Anopheles darlingi		Mice			Rabbit			Chicken			Bovine			Human
		Initial N	engorged females	feeding rate (%)	Initial N	engorged females	feeding rate (%)	Initial N	engorged females	feeding rate (%)	Initial N	engorged females	feeding rate (%)	Initial N	engorged females	feeding rate (%)	Observation
Generation	Repetition
F48	R1	100	52	52	100	70	70	100	72	72	100	74	74	100	76	76	Sodium Citrate	Removed from analysis due high mortality with citrate
F48	R2	100	90	90	100	90	90	100	90	90	100	87	87	100	87	87	Sodium Citrate	Removed from analysis due high mortality with citrate
F49	R3	100	85	85	100	82	82	100	75	75	100	89	89	100	88	88
F49	R4	80	31	38.75	80	57	71.25	80	61	76.25	80	54	67.5	80	50	62.5
F50	R5	60	56	93.3333	60	43	71.6667	60	45	75	60	51	85	60	43	71.6667
			MEAN	72.3611		MEAN	74.9722		MEAN	75.4167		MEAN	80.5		MEAN	74.0556
Survival rate data of the comparizon of blood source by indirect feeding
Anopheles darlingi		Mice			Rabbit			Chicken			Bovine			Human
		engorged females	n of dead females (3 days)	survival (%)	engorged females	n of dead females (3 days)	survival (%)	engorged females	n of dead females (3 days)	survival (%)	engorged females	n of dead females (3 days)	survival (%)	engorged females	n of dead females (3 days)	survival (%)
Generation	Repetition
F48	R1	removed from analysis
F48	R2	removed from analysis
F49	R3	84	8	90.4762	82	1	98.7805	75	1	98.6667	89	2	97.7528	89	4	95.5056
F49	R4	31	1	96.7742	57	1	98.2456	36	1	97.2222	54	2	96.2963	64	1	98.4375
F50	R5	54	8	85.1852	43	1	97.6744	45	1	97.7778	51	22	56.8627	43	2	95.3488
			MEAN	90.8119		MEAN	98.2335		MEAN	97.8889		MEAN	83.6373		MEAN	96.4307
Fecundity data of the comparizon of blood source by direct feeding
Anopheles darlingi		Mice			Rabbit			Chicken			Bovine			Human
Generation	Repetition	n females	n eggs	Eggs/Females	n females	n eggs	Eggs/Females	n females	n eggs	Eggs/Females	n females	n eggs	Eggs/Females	n females	n eggs	Eggs/Females
F48	R1	removed from analysis
F48	R2	removed from analysis
F49	R3	76	7244	95.3158	81	5777	71.321	74	2942	39.7568	87	5317	61.1149	85	6015	70.7647
F49	R4	30	3109	103.633	56	3350	59.8214	35	2715	77.5714	52	4192	80.6154	63	3238	51.3968
F50	R5	46	4685	101.848	42	3895	92.7381	44	3676	83.5455	29	3575	123.276	41	3259	79.4878
			MEAN	100.266		MEAN	74.6268		MEAN	66.9579		MEAN	88.3354		MEAN	67.2164
Hatching rate data of the comparizon of blood source by indirect feeding
Anopheles darlingi		Mice			Rabbit			Chicken			Bovine			Human
Generation	Repetition	n eggs	n larvae	eggs hatching	n eggs	n larvae	eggs hatching	n eggs	n larvae	eggs hatching	n eggs	n larvae	eggs hatching	n eggs	n larvae	eggs hatching
F48	R1	removed from analysis
F48	R2	removed from analysis
F49	R3	7244	4207	58.0756	5777	4561	78.951	2942	2008	68.2529	5317	3107	58.4352	6015	4189	69.6426
F49	R4	3109	2897	93.1811	3350	2879	85.9403	2715	2289	84.3094	4192	2647	63.1441	3238	2707	83.601
F50	R5	4685	3651	77.9296	3895	2720	69.8331	3676	2562	69.6953	1757	1245	70.8594	3259	2233	68.518
			MEAN	76.3954		MEAN	78.2415		MEAN	74.0859		MEAN	64.1462		MEAN	73.9205
Pupation rate data of the comparizon of blood source by indirect feeding
Anopheles darlingi		Mice			Rabbit			Chicken			Bovine			Human
Generation	Repetition	n larvae	n pupae	pupation rate	n larvae	n pupae	pupation rate	n larvae	n pupae	pupation rate	n larvae	n pupae	pupation rate	n larvae	n pupae	pupation rate
F48	R1	removed from analysis
F48	R2	removed from analysis
F49	R3	400	334	83.5	400	324	81	400	345	86.25	400	245	61.25	400	328	82
F49	R4	400	341	85.25	400	313	78.25	400	359	89.75	400	318	79.5	400	337	84.25
F50	R5	400	382	95.5	400	390	97.5	400	394	98.5	400	383	95.75	400	396	99
			MEAN	88.0833		MEAN	85.5833		MEAN	91.5		MEAN	78.8333		MEAN	88.4167
Adult emergence data of the comparizon of blood source by indirect feeding
Anopheles darlingi		Mice			Rabbit			Chicken			Bovine			Human
Generation	Repetition	n pupae	n adults	adult emergence	n pupae	n adults	adult emergence	n pupae	n adults	adult emergence	n pupae	n adults	adult emergence	n pupae	n adults	adult emergence
F48	R1	removed from analysis
F48	R2	removed from analysis
F49	R3	334	328	98.2036	324	322	99.3827	345	341	98.8406	245	239	97.551	328	323	98.4756
F49	R4	341	336	98.5337	313	305	97.4441	359	353	98.3287	318	315	99.0566	337	335	99.4065
F50	R5	382	375	98.1675	390	382	97.9487	394	389	98.731	383	379	98.9556	396	392	98.9899
			MEAN	98.3016		MEAN	98.2585		MEAN	98.6334		MEAN	98.5211		MEAN	98.9573
